# Supplementary material for: Bogidiellapingxiangensis, a new species of subterranean Amphipoda from southern China (Bogidiellidae)
Source: Zookeys. 2018 Oct 15;(790):63–75. doi: 10.3897/zookeys.790.28671 (PMC6198029; doi:10.3897/zookeys.790.28671)
Supplement: XML Treatment for Bogidiella pingxiangensis [file zookeys.790.28671-treatment1.xml]

<!DOCTYPE tp:taxon-treatment
  PUBLIC "-//TaxonX//DTD Taxonomic Treatment Publishing DTD v0 20100105//EN" "tax-treatment-NSO.dtd">
<tp:taxon-treatment xmlns:tp="http://www.plazi.org/taxpub"><tp:treatment-meta><kwd-group><label>Taxon classification</label><kwd><named-content xmlns:xlink="http://www.w3.org/1999/xlink" content-type="kingdom">Animalia</named-content></kwd><kwd><named-content xmlns:xlink="http://www.w3.org/1999/xlink" content-type="order">Amphipoda</named-content></kwd><kwd><named-content xmlns:xlink="http://www.w3.org/1999/xlink" content-type="family">Bogidiellidae</named-content></kwd></kwd-group><mixed-citation publication-type="journal"><person-group><name><surname>Zheng</surname><given-names>Yami</given-names></name><name><surname>Hou</surname><given-names>Zhonge</given-names></name><name><surname>Li</surname><given-names>Shuqiang</given-names></name></person-group><article-title><italic><tp:taxon-name><tp:taxon-name-part taxon-name-part-type="genus" reg="Bogidiella">Bogidiella</tp:taxon-name-part><tp:taxon-name-part taxon-name-part-type="species" reg="pingxiangensis">pingxiangensis</tp:taxon-name-part></tp:taxon-name></italic>, a new species of subterranean <tp:taxon-name><tp:taxon-name-part taxon-name-part-type="order">Amphipoda</tp:taxon-name-part></tp:taxon-name> from southern China (<tp:taxon-name><tp:taxon-name-part taxon-name-part-type="family">Bogidiellidae</tp:taxon-name-part></tp:taxon-name>)</article-title><source>Zookeys</source><day>15</day><month>10</month><year>2018</year><volume>2018</volume><issue>790</issue><fpage>63</fpage><lpage>75</lpage><pub-id pub-id-type="doi">10.3897/zookeys.790.28671</pub-id></mixed-citation></tp:treatment-meta><tp:nomenclature><tp:taxon-name>
                  <tp:taxon-name-part taxon-name-part-type="genus" reg="Bogidiella">Bogidiella</tp:taxon-name-part>
                  <tp:taxon-name-part taxon-name-part-type="species" reg="pingxiangensis">pingxiangensis</tp:taxon-name-part>
                  <object-id xmlns:xlink="http://www.w3.org/1999/xlink" content-type="zoobank" xlink:type="simple">http://zoobank.org/7DE05148-BC5C-4CBD-8D58-B9936CDD0226</object-id>
                </tp:taxon-name><tp:taxon-authority>Hou &amp; Li</tp:taxon-authority><tp:taxon-status xmlns:xlink="http://www.w3.org/1999/xlink" xlink:type="simple">sp. n.</tp:taxon-status><xref ref-type="fig" rid="F1">Figs 1</xref><xref ref-type="fig" rid="F2">, 2</xref><xref ref-type="fig" rid="F3">, 3</xref><xref ref-type="fig" rid="F4">, 4</xref><xref ref-type="fig" rid="F5">, 5</xref><xref ref-type="fig" rid="F6">, 6</xref><xref ref-type="fig" rid="F7">, 7</xref></tp:nomenclature><tp:treatment-sec sec-type="type species" id="SECID0EHFAC"><title>Type species.</title><p><italic><tp:taxon-name><tp:taxon-name-part taxon-name-part-type="genus" reg="Bogidiella">Bogidiella</tp:taxon-name-part><tp:taxon-name-part taxon-name-part-type="species" reg="albertimagni">albertimagni</tp:taxon-name-part></tp:taxon-name></italic> Hertzog, 1933.</p></tp:treatment-sec><tp:treatment-sec sec-type="material" id="SECID0EYFAC"><title>Material examined.</title><p>Holotype: male (IZCAS-I-A1316-1), 5.0 mm, Xiongshizilong Cave (<named-content xmlns:xlink="http://www.w3.org/1999/xlink" content-type="dwc:verbatimCoordinates" xlink:type="simple"><named-content content-type="geo-json" specific-use="{&#34;type&#34;:&#34;Point&#34;,&#34;coordinates&#34;:[113.760000,27.910000]}" id="NCID0EBGAC" xlink:type="simple">113.76°E, 27.91°N</named-content></named-content>), Changping Village, Futian Town, Shangli County, Pingxiang City, Jiangxi Province, May 9, 2013, collected by Yufa Luo and Jincheng Liu. Paratype: female (IZCAS-I-A1316-2), 4.0 mm, same data as holotype.</p></tp:treatment-sec><tp:treatment-sec sec-type="etymology" id="SECID0EGGAC"><title>Etymology.</title><p>The specific name referes to type locality; adjective.</p><!--PageBreak--></tp:treatment-sec><tp:treatment-sec sec-type="diagnosis" id="SECID0EMGAC"><title>Diagnosis.</title><p>Antenna I longer than antenna II; palp of maxilla I with two apical setae; basis of gnathopod I expanded; bases of pereopods III–VI expanded, without spines and setae; coxal gills present on pereopods IV–VI; pleopod inner ramus with one segment, reduced; uropod II outer ramus shorter than inner ramus; telson 1.42 times longer than wide, apical margin with shallow U-shaped excavation, each lobe bearing one apical and two subapical stout spines.</p></tp:treatment-sec><tp:treatment-sec sec-type="description" id="SECID0ERGAC"><title>Description of male holotype</title><p>(IZCAS-I-A1316-1), 5.0 mm.</p><p><italic>Head</italic>. (Figure <xref ref-type="fig" rid="F3">3A</xref>): eyes absent.</p><p>Antenna I (Figure <xref ref-type="fig" rid="F3">3B</xref>): longer than antenna II, peduncle articles I–III in length ratio 1.0: 0.7: 0.4, with distal spines; flagellum with 17 articles; accessory flagellum with two articles; both primary and accessory flagellum with short distal setae.</p><p>Antenna II (Figure <xref ref-type="fig" rid="F3">3C</xref>): peduncle articles III–V in length ratio 1.0: 2.6: 2.4, peduncle article III with two distal spines, articles IV–V nearly same length, article IV with three lateral spines, article V with stiff setae along anterior and posterior margins; flagellum with six articles, each article with distal setae; calceoli absent.</p><p>Upper lip (Figure <xref ref-type="fig" rid="F3">3D</xref>): ventral margin convex.</p><p>Mandible (Figure <xref ref-type="fig" rid="F3">3E, F</xref>): asymmetrical, left mandible incisor with five teeth; lacinia mobilis small; palp composed of three articles, second article with one distal seta, <!--PageBreak-->third article with two distal setae. Incisor of right mandible with four teeth, lacinia mobilis bifurcate, with small teeth.</p><p>Lower lip: destroyed.</p><p>Maxilla I (Figure <xref ref-type="fig" rid="F3">3G</xref>): inner plate with two setae; outer plate with seven apical spines, including simple (naked) spines, and spines bearing one, two or multiple dentitions; palp with two articles, second article with two apical setae.</p><p>Maxilla II (Figure <xref ref-type="fig" rid="F3">3H</xref>): inner plate with five lateral setae, six apical setae, and two subapical spines; outer plate with nine setae.</p><p>Maxilliped (Figure <xref ref-type="fig" rid="F3">3I</xref>): inner plate with seven apical setae; outer plate with five setae; palp with four articles, second article with three spines on inner margin, one seta on outer margin, two setae on apical margin, third article with two spines apically, terminal article hooked, nail small.</p><fig id="F1" position="float" orientation="portrait"><label>Figure 1.</label><caption><p>Type localities of <italic><tp:taxon-name><tp:taxon-name-part taxon-name-part-type="genus" reg="Bogidiella">Bogidiella</tp:taxon-name-part></tp:taxon-name></italic> species from China. 1 <italic><tp:taxon-name><tp:taxon-name-part taxon-name-part-type="genus" reg="Bogidiella">Bogidiella</tp:taxon-name-part><tp:taxon-name-part taxon-name-part-type="species" reg="pingxiangensis">pingxiangensis</tp:taxon-name-part></tp:taxon-name></italic> sp. n. 2 <italic><tp:taxon-name><tp:taxon-name-part taxon-name-part-type="genus" reg="Bogidiella">Bogidiella</tp:taxon-name-part><tp:taxon-name-part taxon-name-part-type="species" reg="sinica">sinica</tp:taxon-name-part></tp:taxon-name></italic> Karaman &amp; Sket, 1990.</p></caption><graphic xmlns:xlink="http://www.w3.org/1999/xlink" xlink:href="zookeys-790-063-g001.jpg" position="float" orientation="portrait" xlink:type="simple" id="oo_234930.jpg"/></fig><fig id="F2" position="float" orientation="portrait"><label>Figure 2.</label><caption><p><italic><tp:taxon-name><tp:taxon-name-part taxon-name-part-type="genus" reg="Bogidiella">Bogidiella</tp:taxon-name-part><tp:taxon-name-part taxon-name-part-type="species" reg="pingxiangensis">pingxiangensis</tp:taxon-name-part></tp:taxon-name></italic> sp. n., male holotype from Jiangxi, China.</p></caption><graphic xmlns:xlink="http://www.w3.org/1999/xlink" xlink:href="zookeys-790-063-g002.jpg" position="float" orientation="portrait" xlink:type="simple" id="oo_234931.jpg"/></fig><fig id="F3" position="float" orientation="portrait"><label>Figure 3.</label><caption><p><italic><tp:taxon-name><tp:taxon-name-part taxon-name-part-type="genus" reg="Bogidiella">Bogidiella</tp:taxon-name-part><tp:taxon-name-part taxon-name-part-type="species" reg="pingxiangensis">pingxiangensis</tp:taxon-name-part></tp:taxon-name></italic> sp. n. male holotype, from Jiangxi, China. <bold>A</bold> head <bold>B</bold> antenna I <bold>C</bold> antenna II <bold>D</bold> upper lip <bold>E</bold> left mandible <bold>F</bold> incisor of right mandible <bold>G</bold> maxilla I <bold>H</bold> maxilla II <bold>I</bold> maxilliped.</p></caption><graphic xmlns:xlink="http://www.w3.org/1999/xlink" xlink:href="zookeys-790-063-g003.jpg" position="float" orientation="portrait" xlink:type="simple" id="oo_234932.jpg"/></fig><p><italic>Pereon</italic>. Gnathopod I (Figure <xref ref-type="fig" rid="F4">4A, B</xref>): coxal plate destroyed; basis expanded, with four spines on posterior margin, two spines on anterior margin; merus pubescent, with <!--PageBreak--><!--PageBreak-->one long spine on posterior margin; carpus with pubescent, tapered distolateral lobe; propodus twice as long as wide, approx. 14% larger than propodus of gnathopod II, with pubescent face, palmar margin crenellated only in its proximal (angular) part, palmar margin with nine short spines, posterior margin with a row of spines extending on proximolateral margin; dactylus reaching approx. 60% length of propodus.</p><p>Gnathopod II (Figure <xref ref-type="fig" rid="F4">4C, D</xref>): slender than gnathopod I, coxal plate longer than wide, with no spines and setae; basis longer than that of gnathopod I, with three short spines on anterior margin and two long spines on posterior margin; merus short, without pubescence; carpus without tapered projection, posterior margin pubescent, with some spines on anterior margin and posterior margins; propodus 1.7 times as long as wide, subrectangular, with a row of very fine pubescent hairs on medial surface, palmar margin with a row of short spines, posterior margin with five long spines; dactylus reaching palmar corner, with two spines on posterior margin.</p><p>Pereopods III–IV (Figure <xref ref-type="fig" rid="F4">4E–F, J–K</xref>): similar to each other, coxal plate irregular, with no spines and setae; basis extremely expanded, without spines and setae, basis of pereopod III wider than those of pereopods IV–VII; merus to propodus with some spines along anterior and posterior margins; dactylus with one setae at hinge of unguis.</p><p>Pereopods V–VII (Figure <xref ref-type="fig" rid="F4">4G–I, L–N</xref>): similar in shape. Pereopod V (Figure <xref ref-type="fig" rid="F4">4G, L</xref>) coxal plate longer than wide, with no spines and seta; basis slightly dilated but linear, with two spines on anterior margin and five spines on posterior margin; merus to propodus slender, with spines on anterior and posterior margins; dactylus with one seta at hinge of unguis. Pereopod VI (Figure <xref ref-type="fig" rid="F4">4H, M</xref>) longer than pereopod V, basis wider than that of pereopod V, with four spines on anterior margin and seven spines on posterior margin; merus bare on anterior margin and with two spines on posterior margin; carpus shorter than merus and propodus, with two spines on anterior margin and one spine on posterior margin; propodus with three pairs of spines on anterior margin; dactylus with one seta at hinge of unguis. Pereopod VII (Figure <xref ref-type="fig" rid="F4">4I, N</xref>) nearly twice as long as pereopods V–VI, basis linear, with two short spines on anterior margin and four spines on posterior margin; carpus longer than merus, with a pair of spines on anterior margin; propodus with four long spines on anterior margin and two pairs of spines on posterior margin; dactylus elongate, with a seta at hinge of unguis.</p><fig id="F4" position="float" orientation="portrait"><label>Figure 4.</label><caption><p><italic><tp:taxon-name><tp:taxon-name-part taxon-name-part-type="genus" reg="Bogidiella">Bogidiella</tp:taxon-name-part><tp:taxon-name-part taxon-name-part-type="species" reg="pingxiangensis">pingxiangensis</tp:taxon-name-part></tp:taxon-name></italic> sp. n., male holotype, from Jiangxi, China. <bold>A</bold> gnathopod I <bold>B</bold> propodus of gnathopod I <bold>C</bold> gnathopod II <bold>D</bold> propodus of gnathopod II <bold>E</bold> pereopod III <bold>F</bold> pereopod IV <bold>G</bold> pereopod V <bold>H</bold> pereopod VI <bold>I</bold> pereopod VII <bold>J</bold> dactylus of pereopod III <bold>K</bold> dactylus of pereopod IV <bold>L</bold> dactylus of pereopod V <bold>M</bold> dactylus of pereopod VI <bold>N</bold> dactylus of pereopod VII.</p></caption><graphic xmlns:xlink="http://www.w3.org/1999/xlink" xlink:href="zookeys-790-063-g004.jpg" position="float" orientation="portrait" xlink:type="simple" id="oo_234933.jpg"/></fig><p>Coxal gills present on pereopods IV–VI.</p><p><italic>Pleon</italic>. Epimeral plates (Figure <xref ref-type="fig" rid="F5">5D–F</xref>): plate I ventrally rounded, with two setae on posterior margin; plate II posterior corner acute; plate III posterior corner blunt.</p><p>Pleopods I–III (Figure <xref ref-type="fig" rid="F5">5A–C</xref>): similar to each other, inner ramus short, with a long and plumose distal seta; outer ramus 3-articulate, each article with two long, plumose setae which are longer towards the tip of the ramus.</p><p><italic>Urosome</italic>. Uropod I (Figure <xref ref-type="fig" rid="F5">5G</xref>) peduncle longer than rami, with one basofacial spine, one and four spines on inner and outer margins, respectively; inner ramus slightly longer than outer ramus, bearing one spine on inner margin; outer ramus with one spine on outer margin; both rami with three terminal spines. Uropod II (Figure <xref ref-type="fig" rid="F5">5H</xref>) peduncle longer than outer ramus but shorter than inner ramus, with one and two spines on inner and outer margins, respectively; inner ramus stronger than outer ramus, <!--PageBreak--><!--PageBreak--><!--PageBreak-->with one spine on inner margin; outer ramus with one spine on inner margin, both rami with three terminal spines. Uropod III (Figure <xref ref-type="fig" rid="F5">5I</xref>) longer than uropods I–II, peduncle approx. 1/3 the length of rami, with two spines on distal margin; inner and outer ramus rod-shaped, both with four to five marginal spines and four terminal spines.</p><p>Telson (Figure <xref ref-type="fig" rid="F5">5J</xref>): length 1.42 times as width, apical margin with shallow U-shaped excavation, each lobe bearing one apical and two lateral stout spines.</p><fig id="F5" position="float" orientation="portrait"><label>Figure 5.</label><caption><p><italic><tp:taxon-name><tp:taxon-name-part taxon-name-part-type="genus" reg="Bogidiella">Bogidiella</tp:taxon-name-part><tp:taxon-name-part taxon-name-part-type="species" reg="pingxiangensis">pingxiangensis</tp:taxon-name-part></tp:taxon-name></italic> sp. n., male holotype, from Jiangxi, China. <bold>A</bold> pleopod I <bold>B</bold> pleopod II <bold>C</bold> pleopod III <bold>D</bold> epimeral plate I <bold>E</bold> epimeral plate II <bold>F</bold> epimeral plate III <bold>G</bold> uropod I <bold>H</bold> uropod II <bold>I</bold> uropod III <bold>J</bold> telson.</p></caption><graphic xmlns:xlink="http://www.w3.org/1999/xlink" xlink:href="zookeys-790-063-g005.jpg" position="float" orientation="portrait" xlink:type="simple" id="oo_234934.jpg"/></fig></tp:treatment-sec><tp:treatment-sec sec-type="description" id="SECID0EKBAE"><title>Description of paratype female</title><p>(IZCAS-I-A1316-2), 4.0 mm.</p><p><italic>Head</italic>. Antenna I (Figure <xref ref-type="fig" rid="F6">6A</xref>): peduncle articles with distal spines, flagellum with 16 articles, accessory flagellum with two articles.</p><p>Antenna II (Figure <xref ref-type="fig" rid="F6">6B</xref>): peduncle articles IV–V with three to four spines along anterior and posterior margins; flagellum with five articles, the first article twice as long as second article.</p><p>Upper lip convex (Figure <xref ref-type="fig" rid="F6">6C</xref>).</p><p>Mandible (Figure <xref ref-type="fig" rid="F6">6D</xref>): incisor with five teeth; lacinia mobilis small; palp with three articles, the second article expanded, with two setae, the third article with three distal setae.</p><p>Maxilla I (Figure <xref ref-type="fig" rid="F6">6E</xref>): inner plate with three distal setae; outer plate with seven serrated spines; second article of palp with two apical setae.</p><p>Maxilla II (Figure <xref ref-type="fig" rid="F6">6F</xref>): inner and outer plates with several setae.</p><p>Maxilliped (Figure <xref ref-type="fig" rid="F6">6G</xref>): inner plate with four setae; outer plate with three stout spines; second article of palp expanded, with eight marginal setae, third article short, fourth article claw-shaped.</p><fig id="F6" position="float" orientation="portrait"><label>Figure 6.</label><caption><p><italic><tp:taxon-name><tp:taxon-name-part taxon-name-part-type="genus" reg="Bogidiella">Bogidiella</tp:taxon-name-part><tp:taxon-name-part taxon-name-part-type="species" reg="pingxiangensis">pingxiangensis</tp:taxon-name-part></tp:taxon-name></italic> sp. n., female paratype, from Jiangxi, China. <bold>A</bold> antenna I <bold>B</bold> antenna II <bold>C</bold> upper lip <bold>D</bold> left mandible <bold>E</bold> maxilla I <bold>F</bold> maxilla II <bold>G</bold> maxilliped <bold>H</bold> pleopod I <bold>I</bold> pleopod II <bold>J</bold> pleopod III <bold>K</bold> uropod I <bold>L</bold> uropod II <bold>M</bold> telson <bold>N</bold> epimeral plate I <bold>O</bold> epimeral plate II <bold>P</bold> epimeral plate III.</p></caption><graphic xmlns:xlink="http://www.w3.org/1999/xlink" xlink:href="zookeys-790-063-g006.jpg" position="float" orientation="portrait" xlink:type="simple" id="oo_234935.jpg"/></fig><p><italic>Pereon</italic>. Gnathopod I (Figure <xref ref-type="fig" rid="F7">7A, B</xref>): similar to that of male. Basis expanded; carpus with tapered projection; propodus 2.7 times as long as that of gnathopod II, palmar margin with a row of 13 spines.</p><p>Gnathopod II (Figure <xref ref-type="fig" rid="F7">7C, D</xref>): slender, merus and carpus without pubescence; propodus twice as long as wide, with a row of very fine pubescent hairs on anterior side; posterior margin with a row of seven spines.</p><p>Pereopods III–VI (Figure <xref ref-type="fig" rid="F7">7E–L</xref>): similar to those of male, basis expanded.</p><p>Coxal gills present on pereopods IV–VI, with little bumps.</p><p>Oostegites present on gnathopod II and pereopods III–V.</p><p><italic>Pleon</italic>. Epimeral plates I–III (Figure <xref ref-type="fig" rid="F6">6N–P</xref>): plate I–III with three, three and two setae on posterior margin respectively.</p><p>Pleopods I–III (Figure <xref ref-type="fig" rid="F6">6H–J</xref>) similar to those of male, inner ramus short.</p><p><italic>Urosome</italic>. Uropod I (Figure <xref ref-type="fig" rid="F6">6K</xref>): peduncle without basofacial spine; both rami with three to four terminal spines. Uropod II (Figure <xref ref-type="fig" rid="F6">6I</xref>): outer ramus distinctly shorter than inner ramus. Uropod III missing.</p><fig id="F7" position="float" orientation="portrait"><label>Figure 7.</label><caption><p><italic><tp:taxon-name><tp:taxon-name-part taxon-name-part-type="genus" reg="Bogidiella">Bogidiella</tp:taxon-name-part><tp:taxon-name-part taxon-name-part-type="species" reg="pingxiangensis">pingxiangensis</tp:taxon-name-part></tp:taxon-name></italic> sp. n., female paratype, from Jiangxi, China. <bold>A</bold> gnathopod I <bold>B</bold> propodus of gnathopod I <bold>C</bold> gnathopod II <bold>D</bold> propodus of gnathopod II <bold>E</bold> pereopod III <bold>F</bold> pereopod IV <bold>G</bold> pereopod V <bold>H</bold> pereopod VI <bold>I</bold> dactylus of pereopod III <bold>J</bold> dactylus of pereopod IV <bold>K</bold> dactylus of pereopod V <bold>L</bold> dactylus of pereopod VI.</p></caption><graphic xmlns:xlink="http://www.w3.org/1999/xlink" xlink:href="zookeys-790-063-g007.jpg" position="float" orientation="portrait" xlink:type="simple" id="oo_234936.jpg"/></fig></tp:treatment-sec><tp:treatment-sec sec-type="habitat" id="SECID0ETHAE"><title>Habitat.</title><p>This species was collected from a cave, with rotten wood.</p></tp:treatment-sec><tp:treatment-sec sec-type="remarks" id="SECID0EYHAE"><title>Remarks.</title><p>The new species is assigned to the <italic><tp:taxon-name><tp:taxon-name-part taxon-name-part-type="genus" reg="Bogidiella">Bogidiella</tp:taxon-name-part></tp:taxon-name></italic>-<italic>skopljensis</italic> group (group B) according to inner ramus of pleopod with one segment (<xref ref-type="bibr" rid="B11">Koenemann and Holsinger 1999</xref>). <italic><tp:taxon-name><tp:taxon-name-part taxon-name-part-type="genus" reg="Bogidiella">Bogidiella</tp:taxon-name-part><tp:taxon-name-part taxon-name-part-type="species" reg="pingxiangensis">pingxiangensis</tp:taxon-name-part></tp:taxon-name></italic> sp. n. is similar to <italic><tp:taxon-name><tp:taxon-name-part taxon-name-part-type="genus" reg="Bogidiella">Bogidiella</tp:taxon-name-part><tp:taxon-name-part taxon-name-part-type="species" reg="sinica">sinica</tp:taxon-name-part></tp:taxon-name></italic> Karaman &amp; Sket, 1990 in having antenna I longer than antenna II; gnathopod I distinctly larger than gnathopod II; and pleopods I–III inner ramus short. <italic><tp:taxon-name><tp:taxon-name-part taxon-name-part-type="genus" reg="Bogidiella">Bogidiella</tp:taxon-name-part><tp:taxon-name-part taxon-name-part-type="species" reg="pingxiangensis">pingxiangensis</tp:taxon-name-part></tp:taxon-name></italic> sp. n. <!--PageBreak--><!--PageBreak-->differs from <italic><tp:taxon-name><tp:taxon-name-part taxon-name-part-type="genus" reg="Bogidiella">B.</tp:taxon-name-part><tp:taxon-name-part taxon-name-part-type="species" reg="sinica">sinica</tp:taxon-name-part></tp:taxon-name></italic> (character states in parentheses) by gnathopod I basis expanded, rectangular (weakly expanded, elongate); pereopods III–IV bases expanded (slightly dilated but linear); telson 1.42 times longer than wide, apical margin with shallow U-shaped excavation, each lobe bearing one apical and two lateral stout spines (wider than long, with a straight distal margin bearing two disto-lateral spines which are longer than the telson itself, with three short plumose setae near each spine).</p><p>The new species is also similar to <italic><tp:taxon-name><tp:taxon-name-part taxon-name-part-type="genus" reg="Bogidiella">Bogidiella</tp:taxon-name-part><tp:taxon-name-part taxon-name-part-type="species" reg="veneris">veneris</tp:taxon-name-part></tp:taxon-name></italic> Leijs, Bloechl &amp; Koenemann, 2011 in having antenna I longer than antenna II; second article of palp in maxilla I with two apical setae; and in the shape of gnathopods I–II. <italic><tp:taxon-name><tp:taxon-name-part taxon-name-part-type="genus" reg="Bogidiella">Bogidiella</tp:taxon-name-part><tp:taxon-name-part taxon-name-part-type="species" reg="pingxiangensis">pingxiangensis</tp:taxon-name-part></tp:taxon-name></italic> sp. n. differs from <italic><tp:taxon-name><tp:taxon-name-part taxon-name-part-type="genus" reg="Bogidiella">B.</tp:taxon-name-part><tp:taxon-name-part taxon-name-part-type="species" reg="veneris">veneris</tp:taxon-name-part></tp:taxon-name></italic> (character states in parentheses) by articles III–IV of maxilliped without pubescent surfaces (with pubescent surfaces); bases of pereopods III–VII expanded (linear); propodus of pereopod VII with short spine (propodus with a cluster of long, posterodistal setae); inner ramus of pleopods I–III short (inner ramus absent); telson 1.42 times longer than wide, apical margin with shallow U-shaped excavation, each lobe bearing one apical and two subapical stout spines (small, as long as wide, with straight distal margin, equipped with two spines).</p><p>We downloaded all nine COI sequences of the genus <italic><tp:taxon-name><tp:taxon-name-part taxon-name-part-type="genus" reg="Bogidiella">Bogidiella</tp:taxon-name-part></tp:taxon-name></italic> from GenBank, including six for <italic><tp:taxon-name><tp:taxon-name-part taxon-name-part-type="genus" reg="Bogidiella">B.</tp:taxon-name-part><tp:taxon-name-part taxon-name-part-type="species" reg="albertimagni">albertimagni</tp:taxon-name-part></tp:taxon-name></italic> Hertzog, 1933, two for <italic><tp:taxon-name><tp:taxon-name-part taxon-name-part-type="genus" reg="Bogidiella">B.</tp:taxon-name-part><tp:taxon-name-part taxon-name-part-type="species" reg="indica">indica</tp:taxon-name-part></tp:taxon-name></italic> Holsinger, Reddy &amp; Messouli, 2006, and one for <italic><tp:taxon-name><tp:taxon-name-part taxon-name-part-type="genus" reg="Bogidiella">B.</tp:taxon-name-part><tp:taxon-name-part taxon-name-part-type="species" reg="veneris">veneris</tp:taxon-name-part></tp:taxon-name></italic> Leijs, Bloechl &amp; Koenemann, 2011. Molecular analyses showed high interspecific divergences. The uncorrected pairwise distance between <italic><tp:taxon-name><tp:taxon-name-part taxon-name-part-type="genus" reg="Bogidiella">Bogidiella</tp:taxon-name-part><tp:taxon-name-part taxon-name-part-type="species" reg="pingxiangensis">pingxiangensis</tp:taxon-name-part></tp:taxon-name></italic> sp. n. and <italic><tp:taxon-name><tp:taxon-name-part taxon-name-part-type="genus" reg="Bogidiella">B.</tp:taxon-name-part><tp:taxon-name-part taxon-name-part-type="species" reg="albertimagni">albertimagni</tp:taxon-name-part></tp:taxon-name></italic>, <italic><tp:taxon-name><tp:taxon-name-part taxon-name-part-type="genus" reg="Bogidiella">B.</tp:taxon-name-part><tp:taxon-name-part taxon-name-part-type="species" reg="indica">indica</tp:taxon-name-part></tp:taxon-name></italic>, <italic><tp:taxon-name><tp:taxon-name-part taxon-name-part-type="genus" reg="Bogidiella">B.</tp:taxon-name-part><tp:taxon-name-part taxon-name-part-type="species" reg="veneris">veneris</tp:taxon-name-part></tp:taxon-name></italic> is 23.5–26.8% for COI. This value is larger than COI threshold (16%) for crustacean species delimitation (<xref ref-type="bibr" rid="B12">Lefébure et al. 2006</xref>). Therefore, morphological and molecular data support <italic><tp:taxon-name><tp:taxon-name-part taxon-name-part-type="genus" reg="Bogidiella">B.</tp:taxon-name-part><tp:taxon-name-part taxon-name-part-type="species" reg="pingxiangensis">pingxiangensis</tp:taxon-name-part></tp:taxon-name></italic> sp. n. being a new species.</p></tp:treatment-sec><ref-list><ref id="B11"><mixed-citation xmlns:xlink="http://www.w3.org/1999/xlink" xlink:type="simple"><person-group><name name-style="western"><surname>Koenemann</surname><given-names>S</given-names></name><name name-style="western"><surname>Holsinger</surname><given-names>JR</given-names></name></person-group> (<year>1999</year>) <article-title>Phylogenetic analysis of the amphipod family <tp:taxon-name><tp:taxon-name-part taxon-name-part-type="family">Bogidiellidae</tp:taxon-name-part></tp:taxon-name> s. lat. and revision of taxa above the species level.</article-title><source>Crustaceana</source><volume>72</volume>: <fpage>781</fpage>–<lpage>816</lpage>. <ext-link xlink:type="simple" ext-link-type="doi" xlink:href="10.1163/156854099503960">https://doi.org/10.1163/156854099503960</ext-link></mixed-citation></ref><ref id="B12"><mixed-citation xmlns:xlink="http://www.w3.org/1999/xlink" xlink:type="simple"><person-group><name name-style="western"><surname>Lefébure</surname><given-names>T</given-names></name><name name-style="western"><surname>Douady</surname><given-names>CJ</given-names></name><name name-style="western"><surname>Gouy</surname><given-names>M</given-names></name><name name-style="western"><surname>Gibert</surname><given-names>J</given-names></name></person-group> (<year>2006</year>) <article-title>Relationship between morphological taxonomy and molecular divergence within <tp:taxon-name><tp:taxon-name-part taxon-name-part-type="subphylum">Crustacea</tp:taxon-name-part></tp:taxon-name>: proposal of a molecular threshold to help species delimitation.</article-title><source>Molecular Phylogenetics and Evolution</source><volume>40</volume>: <fpage>435</fpage>–<lpage>447</lpage>. <ext-link xlink:type="simple" ext-link-type="doi" xlink:href="10.1016/j.ympev.2006.03.014">https://doi.org/10.1016/j.ympev.2006.03.014</ext-link></mixed-citation></ref></ref-list></tp:taxon-treatment>
